# Supplementary material for: Reduction in Liver Cancer Risk by Quercetin via Modulation of Urate Levels: Insights from Drug-Target Mendelian Randomization
Source: Genes (Basel). 2025 Apr 13;16(4):449. doi: 10.3390/genes16040449 (PMC12027248; doi:10.3390/genes16040449)
Supplement: Supplementary file 1 [file genes-16-00449-s001.zip]

Archive with 1 entries (1 files):
- genes-3511459-supplementary.pdf
